# Supplementary material for: Ensemble dimensionality reduction and feature gene extraction for single-cell RNA-seq data
Source: Nat Commun. 2020 Nov 17;11:5853. doi: 10.1038/s41467-020-19465-7 (PMC7673125; doi:10.1038/s41467-020-19465-7)
Supplement: Supplementary file 4 — Supplementary Data 1 [file 41467_2020_19465_MOESM4_ESM.xlsx]

## Sheet: Sheet1
Supplementary Data 1 Identified feature genes for three scRNA-seq datasets
293T and Jurkat	PBMC	Mouse Brain
HAND1	S100A9	CCL2
GADD45B	ACRBP	CCL7
BAMBI	IGLC3	MYL1
G0S2	PPBP	TAC2
FLRT2	LYZ	FCGR3
SAT1	GNG11	C3AR1
CALCB	RP11-1143G9.4	PRDX6
NEFM	IGLC2	CNP
RP5-1139B12.2	MAP3K7CL	FCGR1
SLC13A4	SDPR	CCL24
MGST1	PF4	APOD
CD1E	TMSB4X	PODXL
CD3D	S100A8	FCRLS
HMOX1	MNDA	FOLR2
IGFBP5	CLU	MS4A7
RP3-466P17.2	CST3	CD163
CAV1	NEAT1	C1QC
	HIST1H2AC	MRC1
	TYROBP	MBP
	IGKC	CRYM
	RP11-167N5.5	PF4
	CEBPB	GAD1
	CYBB	SLN
	LYPD2	ACSBG1
	G0S2	KLK6
	CD68	MOG
	TMEM40	LYZ1
	TUBB1	SERPINH1
	TREML1	LY6A
	AL928768.3	RGS1
	NKG7	C1QA
	KLRF1	OPALIN
	TRDC	HTR3A
	FAM111B	LYZ2
	LILRB2	ADRB2
		CBR2
		CLDN11
		TMEM88B
		RBP4
		TYROBP
		DBI
		ARAP3
		USHBP1
